# Supplementary material for: Transcription Analysis of the Chemerin Impact on Gene Expression Profile in the Luteal Cells of Gilts
Source: Genes (Basel). 2020 Jun 12;11(6):651. doi: 10.3390/genes11060651 (PMC7349926; doi:10.3390/genes11060651)
Supplement: Supplementary file 1 [file genes-11-00651-s001.zip › supplementary_materials/Table_S1.xlsx]

## Sheet: Arkusz2
gene_names	TAR_id	ref_gene_id	FC	Pval	Qval	log2FC	regulation
ACOD1	CL.1848	ENSSSCG00000009469	9.49924	4.70961e-09	2.55047e-06	3.24781	up
ACP5	CL.7116	ENSSSCG00000032282	0.39083	0.00348015	0.0215278	-1.35539	down
ACSL1	CL.4839	ENSSSCG00000015784	1.68374	0.00252015	0.0170403	0.751667	up
ACSL5	CL.4609	ENSSSCG00000031789	1.57185	0.000350924	0.00396983	0.652466	up
ACTA2	CL.4447	ENSSSCG00000010447	0.623388	6.60413e-05	0.00117242	-0.681798	down
ACTN4	CL.10773	ENSSSCG00000002965	0.668532	2.54848e-06	0.000123745	-0.580931	down
ACVR1B	CL.9843	ENSSSCG00000000233	1.42163	4.39662e-06	0.000178168	0.507549	up
ADA	CL.5915	ENSSSCG00000021255	0.646355	0.00231316	0.0160788	-0.629602	down
ADAM17	CL.8780	ENSSSCG00000008641	1.56316	2.81031e-05	0.000645865	0.644463	up
ADAM28	CL.3815	ENSSSCG00000009644	0.459338	0.00109093	0.00927054	-1.12237	down
ADAM8	CL.4703	ENSSSCG00000010772	1.67802	0.00509613	0.0286996	0.746762	up
ADAMTS4	CL.9219	ENSSSCG00000006359	2.66969	1.12781e-07	1.40013e-05	1.41667	up
ADAMTSL3	CL.12462	ENSSSCG00000001793	0.634332	1.08426e-05	0.000345397	-0.656691	down
ADGRL4	CL.11756	ENSSSCG00000003762	0.661064	0.000914885	0.0080383	-0.597138	down
ADORA2A	CL.4161	ENSSSCG00000010054	2.61451	0.000899971	0.00795419	1.38654	up
AFDN	CL.15	ENSSSCG00000004018	0.471433	0.00010555	0.0016678	-1.08488	down
AGTR1	CL.3269	ENSSSCG00000011695	0.576224	0.000305205	0.00357191	-0.795298	down
AGTRAP	CL.11310	ENSSSCG00000022401	1.72466	3.211e-08	8.10554e-06	0.786313	up
AHNAK	CL.6648	ENSSSCG00000033010	0.575255	3.79146e-05	0.000798083	-0.797726	down
AJUBA	CL.12658	ENSSSCG00000029201	0.615753	2.96233e-05	0.000663407	-0.699577	down
ALG3	CL.3399	ENSSSCG00000021319	1.49064	7.52906e-05	0.00128881	0.575936	up
ALKAL1	CL.9139	ENSSSCG00000033922	0.404911	1.49602e-06	8.65225e-05	-1.30432	down
AMCF-II	CL.13179	ENSSSCG00000008957	11.1614	8.75073e-10	8.68802e-07	3.48044	up
ANGPT2	CL.4812	ENSSSCG00000015753	0.599136	0.000139206	0.00205769	-0.739045	down
ANKRD1	CL.4458	ENSSSCG00000010461	0.292504	0.00159771	0.0121864	-1.77347	down
ANKRD24	CL.7196	ENSSSCG00000013497	4.6434	3.97472e-08	9.47097e-06	2.21518	up
ARG1	CL.149	ENSSSCG00000004195	6.08568	3.6953e-07	3.41222e-05	2.60542	up
ARG2	CL.12756	ENSSSCG00000002294	1.90423	7.24446e-07	5.19943e-05	0.929205	up
ARHGAP18	CL.154	ENSSSCG00000004205	0.596822	0.00653889	0.0343191	-0.744628	down
ARX	CL.14548	ENSSSCG00000020801	0.641463	0.00656989	0.0344211	-0.640561	down
ATP1B1	CL.9166	ENSSSCG00000006296	1.44823	0.0079389	0.0393772	0.534287	up
BAK1	CL.12288	ENSSSCG00000001516	1.72089	0.0097293	0.0460345	0.783159	up
BCL3	CL.10882	ENSSSCG00000027426	1.57308	0.00121569	0.00997506	0.653594	up
BDKRB2	CL.12896	ENSSSCG00000027030	1.82274	6.12886e-06	0.000225368	0.86611	up
BIRC3	CL.13645	ENSSSCG00000027529	1.7368	0.00166518	0.0124773	0.796432	up
BMF	CL.598	ENSSSCG00000035284	0.426616	0.00300033	0.019419	-1.22899	down
BOK	CL.5312	ENSSSCG00000032684	0.528971	0.000207792	0.00272647	-0.918741	down
BST2	CL.6947	ENSSSCG00000033453	2.38744	2.60679e-06	0.000124508	1.25546	up
BTG2	CL.13827	ENSSSCG00000028322	1.58098	1.48705e-06	8.65225e-05	0.66082	up
BTG3	CL.3639	ENSSSCG00000012014	1.47296	2.98417e-06	0.000134672	0.558716	up
C12orf75	CL.9803	ENSSSCG00000031661	0.642882	0.00165766	0.0124523	-0.637373	down
C15orf48	CL.515	ENSSSCG00000004670	5.47172	0.000154933	0.00223471	2.45199	up
C1QA	CL.11384	ENSSSCG00000003524	0.514396	0.00237024	0.016399	-0.959048	down
C1QB	CL.11385	ENSSSCG00000033512	0.644234	0.00335066	0.0209663	-0.634342	down
C1QC	CL.11382	ENSSSCG00000038706	0.580231	0.00400641	0.0238901	-0.785301	down
C3orf58	CL.3266	ENSSSCG00000036206	0.606637	8.69669e-05	0.0014471	-0.721094	down
C9	CL.5379	ENSSSCG00000016856	0.580889	0.00307605	0.0197032	-0.783666	down
C9orf3	CL.1450	ENSSSCG00000010943	0.677063	5.8186e-06	0.000219376	-0.562639	down
CAMKK1	CL.2579	ENSSSCG00000017873	0.699268	1.85031e-05	0.000498747	-0.516083	down
CASP10	CL.5092	ENSSSCG00000026940	1.63285	0.0104729	0.0486515	0.707395	up
CASP3	CL.4837	ENSSSCG00000034012	1.41573	4.71001e-06	0.00018705	0.501545	up
CASP7	CL.4618	ENSSSCG00000032408	1.64013	3.23586e-05	0.000695886	0.713806	up
CAST	CL.7459	ENSSSCG00000014170	0.659547	1.01409e-05	0.000328311	-0.600452	down
CAV1	CL.6244	ENSSSCG00000016634	0.695995	0.000414154	0.0044549	-0.522852	down
CCBE1	CL.688	ENSSSCG00000004907	1.57387	0.00498368	0.0282488	0.654314	up
CCDC8	CL.10935	ENSSSCG00000033830	1.55471	2.07623e-05	0.00053082	0.636647	up
CCL11	CL.2454	ENSSSCG00000040648	6.22896	1.39002e-08	5.52023e-06	2.63899	up
CCL2	CL.2455	ENSSSCG00000017723	2.38939	4.54599e-07	3.73791e-05	1.25664	up
CCL20	CL.5237	ENSSSCG00000016254	20.434	5.03764e-07	3.90474e-05	4.3529	up
CCL3L1	CL.2436	ENSSSCG00000017700	28.3893	4.24024e-09	2.52591e-06	4.82727	up
CCL4	CL.2434	ENSSSCG00000038096	8.95446	4.38071e-06	0.000178168	3.16261	up
CCL5	CL.2439	ENSSSCG00000017705	5.48399	3.90211e-06	0.000163696	2.45523	up
CD14	CL.7631	ENSSSCG00000014369	2.50651	3.83782e-07	3.41222e-05	1.32568	up
CD163	CL.10149	ENSSSCG00000033146	0.471107	0.00120459	0.00991124	-1.08587	down
CD209	CL.7136	ENSSSCG00000013579	0.363423	0.0026391	0.0176048	-1.46028	down
CD248	CL.6506	ENSSSCG00000029949	0.555473	1.93871e-06	0.000100425	-0.848211	down
CD27	CL.10187	ENSSSCG00000000705	2.04815	2.55508e-06	0.000123745	1.03432	up
CD274	CL.908	ENSSSCG00000005211	3.54112	5.85469e-07	4.32297e-05	1.8242	up
CD40	CL.5939	ENSSSCG00000035078	1.55986	5.57257e-05	0.00104389	0.641416	up
CD48	CL.9231	ENSSSCG00000006379	1.77484	0.000371729	0.00415458	0.827689	up
CD72	CL.985	ENSSSCG00000005311	2.81655	0.000300367	0.00352917	1.49393	up
CD93	CL.5722	ENSSSCG00000007116	0.510882	1.6647e-08	5.83331e-06	-0.968938	down
CDA	CL.11368	ENSSSCG00000021259	1.85955	3.00854e-05	0.00066624	0.894953	up
CDH5	CL.10587	ENSSSCG00000035772	0.521207	2.03537e-05	0.000524878	-0.940072	down
CEBPD	CL.9148	ENSSSCG00000032367	2.84171	5.19567e-05	0.000989741	1.50676	up
CFLAR	CL.5091	ENSSSCG00000016101	1.63292	0.000129347	0.00194576	0.707451	up
CHI3L1	CL.14046	ENSSSCG00000015476	1.6579	0.0069808	0.0359729	0.729359	up
CHI3L2	CL.9495	ENSSSCG00000006796	3.32077	3.56154e-06	0.000154862	1.73152	up
CHRNB1	CL.2670	ENSSSCG00000030263	0.539714	0.00998663	0.0468797	-0.889732	down
CITED1	CL.14718	ENSSSCG00000012409	0.55423	0.00305064	0.0196364	-0.851444	down
CLDN1	CL.3437	ENSSSCG00000040904	4.66345	4.85225e-06	0.000190163	2.2214	up
CLDN6	CL.8142	ENSSSCG00000023743	0.60842	7.03759e-06	0.000249541	-0.71686	down
CLEC14A	CL.12584	ENSSSCG00000023760	0.625852	1.10316e-05	0.000349551	-0.676106	down
CLIP4	CL.8661	ENSSSCG00000008535	1.57528	0.00100036	0.00859908	0.655608	up
CLMP	CL.13766	ENSSSCG00000022961	1.95853	2.21233e-05	0.000551416	0.969775	up
COL11A1	CL.9535	ENSSSCG00000006857	0.526368	0.00224779	0.0156976	-0.925857	down
COL8A1	CL.3606	ENSSSCG00000011973	0.495651	7.76277e-06	0.000267299	-1.0126	down
COLEC12	CL.11662	ENSSSCG00000040397	0.677697	0.000386174	0.00426007	-0.561287	down
CRISPLD2	CL.10436	ENSSSCG00000002669	0.393928	1.13281e-06	7.25607e-05	-1.34399	down
CSDC2	CL.9693	ENSSSCG00000000062	0.616565	0.000141361	0.00207411	-0.697676	down
CSF1	CL.9507	ENSSSCG00000037449	1.47948	0.00038519	0.00426007	0.56509	up
CSF2	CL.7531	ENSSSCG00000023737	2.76189	5.80562e-07	4.32297e-05	1.46566	up
CSF3	CL.2266	ENSSSCG00000017488	28.8041	1.89913e-11	5.65654e-08	4.8482	up
CSRP2	CL.10382	ENSSSCG00000000951	2.09067	4.94419e-06	0.0001925	1.06396	up
CTRL	CL.10631	ENSSSCG00000023849	3.24708	6.09547e-08	1.19088e-05	1.69914	up
CTSZ	CL.6010	ENSSSCG00000007522	0.477771	2.17643e-05	0.000547045	-1.06561	down
CXCL12	CL.4423	ENSSSCG00000034973	0.645303	0.000173633	0.00242232	-0.631952	down
CXCL2	CL.13186	ENSSSCG00000008959	19.3239	6.36109e-10	8.26358e-07	4.27231	up
CXCL8	CL.13178	ENSSSCG00000008953	20.6983	3.82327e-09	2.52591e-06	4.37144	up
CXCR4	CL.4732	ENSSSCG00000039416	2.67418	0.000187993	0.00255678	1.4191	up
CYP7B1	CL.9101	ENSSSCG00000022092	1.85247	7.39492e-06	0.000259127	0.889452	up
CYYR1	CL.3651	ENSSSCG00000037935	0.627014	0.000124233	0.00189759	-0.673431	down
DAB2	CL.5379	ENSSSCG00000016857	0.580889	0.00307605	0.0197032	-0.783666	down
DLX2	CL.4980	ENSSSCG00000015954	0.585115	0.00146895	0.0114836	-0.773207	down
DRAM1	CL.10299	ENSSSCG00000023972	2.14914	4.3014e-08	9.49017e-06	1.10376	up
DUSP5	CL.4602	ENSSSCG00000040815	1.77625	0.00653072	0.0343065	0.828834	up
DYDC1	CL.4390	ENSSSCG00000010338	2.31945	3.80406e-07	3.41222e-05	1.21378	up
DYDC2	CL.4391	ENSSSCG00000010339	2.45885	0.000332441	0.00380106	1.29799	up
EBI3	CL.7196	ENSSSCG00000013498	4.6434	3.97472e-08	9.47097e-06	2.21518	up
ECE2	CL.3400	ENSSSCG00000025067	1.56184	5.75091e-06	0.000218944	0.643243	up
ECH1	CL.10772	ENSSSCG00000028943	0.562679	0.00168456	0.0125909	-0.829617	down
EGLN3	CL.12607	ENSSSCG00000001963	0.590044	9.21854e-05	0.00150806	-0.761104	down
EHD2	CL.10961	ENSSSCG00000023371	0.596392	7.89481e-06	0.000270284	-0.745668	down
EHD3	CL.8653	ENSSSCG00000035987	0.53988	4.99313e-06	0.000193143	-0.889288	down
EMC9	CL.12645	ENSSSCG00000002005	0.581072	2.27878e-05	0.000565612	-0.783212	down
ENDOV	CL.1992	ENSSSCG00000030277	1.65905	0.000369328	0.0041511	0.730354	up
ENG	CL.1204	ENSSSCG00000005625	0.679365	0.00402793	0.0239944	-0.557741	down
ENPP5	CL.12405	ENSSSCG00000001715	0.706747	6.85994e-05	0.00120545	-0.500735	down
ENSA	CL.9384	ENSSSCG00000006653	1.80078	0.00921523	0.0441634	0.848622	up
ENSSSCG00000000657	CL.10137	ENSSSCG00000000657	3.0349	1.24507e-05	0.000378412	1.60165	up
ENSSSCG00000001455	CL.12242	ENSSSCG00000001455	0.402899	0.000120074	0.0018435	-1.31151	down
ENSSSCG00000001456	CL.12244	ENSSSCG00000001456	0.417041	0.00119022	0.00986111	-1.26174	down
ENSSSCG00000003451	CL.11322	ENSSSCG00000003451	1.98394	9.29852e-06	0.000307729	0.988367	up
ENSSSCG00000003839	CL.11837	ENSSSCG00000003839	2.50566	0.00125722	0.0102452	1.32519	up
ENSSSCG00000004570	CL.434	ENSSSCG00000004570	0.627609	0.000488378	0.00493096	-0.672062	down
ENSSSCG00000004572	CL.435	ENSSSCG00000004572	1.83407	0.00142895	0.0112151	0.875052	up
ENSSSCG00000006581	CL.9341	ENSSSCG00000006581	0.687818	0.00133138	0.0106457	-0.5399	down
ENSSSCG00000006719	CL.9442	ENSSSCG00000006719	0.530273	0.00189267	0.0138169	-0.915193	down
ENSSSCG00000006919	CL.9599	ENSSSCG00000006919	3.38125	4.06967e-06	0.000169532	1.75756	up
ENSSSCG00000007314	CL.5860	ENSSSCG00000007314	2.43359	0.00178227	0.0131724	1.28309	up
ENSSSCG00000007978	CL.8253	ENSSSCG00000007978	0.554498	0.00142231	0.0111924	-0.850745	down
ENSSSCG00000008898	CL.13134	ENSSSCG00000008898	0.624751	0.000468308	0.00479332	-0.678646	down
ENSSSCG00000008954	CL.13186	ENSSSCG00000008954	19.3239	6.36109e-10	8.26358e-07	4.27231	up
ENSSSCG00000009627	CL.3803	ENSSSCG00000009627	0.443693	0.00712248	0.036608	-1.17236	down
ENSSSCG00000011333	CL.2911	ENSSSCG00000011333	0.661376	0.00475755	0.0272685	-0.596457	down
ENSSSCG00000012049	CL.3690	ENSSSCG00000012049	0.642927	0.0024393	0.0166639	-0.637274	down
ENSSSCG00000013052	CL.6602	ENSSSCG00000013052	1.57823	0.0105552	0.0488937	0.658309	up
ENSSSCG00000013369	CL.6832	ENSSSCG00000013369	2.89352	3.47763e-06	0.000153454	1.53282	up
ENSSSCG00000014996	CL.13653	ENSSSCG00000014996	1.56326	0.00115587	0.0096641	0.644559	up
ENSSSCG00000016262	CL.5249	ENSSSCG00000016262	1.94282	1.66929e-05	0.000466853	0.958153	up
ENSSSCG00000016868	CL.5395	ENSSSCG00000016868	2.40982	0.000922371	0.00809214	1.26893	up
ENSSSCG00000021236	CL.8105	ENSSSCG00000021236	1.41511	1.75557e-06	9.50723e-05	0.500912	up
ENSSSCG00000022164	CL.3741	ENSSSCG00000022164	1.48537	0.00162434	0.012295	0.570826	up
ENSSSCG00000022194	CL.13400	ENSSSCG00000022194	0.544784	0.000424153	0.00452	-0.876244	down
ENSSSCG00000022925	CL.10145	ENSSSCG00000022925	2.02952	0.00312548	0.0199054	1.02114	up
ENSSSCG00000024973	CL.9598	ENSSSCG00000024973	7.75554	2.19818e-07	2.47067e-05	2.95523	up
ENSSSCG00000025593	CL.12248	ENSSSCG00000025593	2.64821	6.19729e-08	1.19088e-05	1.40502	up
ENSSSCG00000028376	CL.3468	ENSSSCG00000028376	2.39268	7.71291e-05	0.00131575	1.25863	up
ENSSSCG00000028461	CL.5778	ENSSSCG00000028461	2.12896	0.00090363	0.00797139	1.09015	up
ENSSSCG00000031119	CL.6170	ENSSSCG00000031119	0.439323	0.000269277	0.00329065	-1.18664	down
ENSSSCG00000031640	CL.11817	ENSSSCG00000031640	0.246296	2.84434e-06	0.000132128	-2.02153	down
ENSSSCG00000033183	CL.7140	ENSSSCG00000033183	2.59695	5.36887e-07	4.1003e-05	1.37682	up
ENSSSCG00000033457	CL.2437	ENSSSCG00000033457	4.04536	9.26643e-08	1.31797e-05	2.01627	up
ENSSSCG00000033521	CL.8846	ENSSSCG00000033521	0.70029	0.00940628	0.0449669	-0.513975	down
ENSSSCG00000033575	CL.3114	ENSSSCG00000033575	0.492443	0.000294221	0.00349262	-1.02197	down
ENSSSCG00000033909	CL.6087	ENSSSCG00000033909	1.94212	0.000853958	0.00760393	0.957635	up
ENSSSCG00000034802	CL.3427	ENSSSCG00000034802	2.08859	8.79368e-08	1.31797e-05	1.06253	up
ENSSSCG00000034956	CL.4369	ENSSSCG00000034956	0.69412	4.40258e-07	3.73791e-05	-0.526743	down
ENSSSCG00000036618	CL.9212	ENSSSCG00000036618	1.62075	0.000439925	0.0046301	0.696658	up
ENSSSCG00000036622	CL.9249	ENSSSCG00000036622	0.615761	0.000108469	0.00170039	-0.699558	down
ENSSSCG00000036669	CL.6648	ENSSSCG00000036669	0.575255	3.79146e-05	0.000798083	-0.797726	down
ENSSSCG00000036912	CL.4726	ENSSSCG00000036912	1.44442	6.43445e-05	0.00115105	0.530488	up
ENSSSCG00000037382	CL.7102	ENSSSCG00000037382	0.695621	0.00265309	0.0176783	-0.523627	down
ENSSSCG00000037737	CL.9074	ENSSSCG00000037737	2.07365	5.10455e-06	0.00019618	1.05217	up
ENSSSCG00000038406	CL.8739	ENSSSCG00000038406	0.668704	1.92729e-05	0.000504943	-0.58056	down
ENSSSCG00000039500	CL.7304	ENSSSCG00000039500	2.64292	1.06324e-05	0.000340522	1.40214	up
ENSSSCG00000039731	CL.7453	ENSSSCG00000039731	1.88773	3.83742e-07	3.41222e-05	0.916654	up
ENTPD1	CL.4499	ENSSSCG00000010497	0.672238	0.000162662	0.0023126	-0.572955	down
ENTPD7	CL.4532	ENSSSCG00000010540	2.33536	6.61296e-05	0.00117242	1.22365	up
EPAS1	CL.8581	ENSSSCG00000008443	1.53291	4.28869e-07	3.73791e-05	0.616275	up
EPPK1	CL.8846	ENSSSCG00000032203	0.70029	0.00940628	0.0449669	-0.513975	down
ERAP1	CL.7460	ENSSSCG00000014171	2.11055	5.87813e-07	4.32297e-05	1.07762	up
EREG	CL.13185	ENSSSCG00000038185	1.96078	0.0102947	0.048023	0.971425	up
ESM1	CL.5416	ENSSSCG00000016900	1.90053	6.37086e-05	0.00114501	0.926398	up
ETV6	CL.10126	ENSSSCG00000024152	0.677516	1.62738e-06	9.06009e-05	-0.561674	down
EXOC3L4	CL.14262	ENSSSCG00000036871	1.9945	2.75135e-05	0.000639535	0.996024	up
FABP5	CL.9053	ENSSSCG00000006153	0.588123	0.000238876	0.00302763	-0.765809	down
FAM111A	CL.6682	ENSSSCG00000033703	1.853	0.00187563	0.0137262	0.88986	up
FAM129A	CL.14123	ENSSSCG00000015567	0.665216	0.000794898	0.00717456	-0.588106	down
FAM13C	CL.4286	ENSSSCG00000010209	0.451305	9.38605e-06	0.00030891	-1.14783	down
FAM20A	CL.2103	ENSSSCG00000017258	2.03492	8.08067e-07	5.59727e-05	1.02497	up
FAM213A	CL.4393	ENSSSCG00000010340	1.79798	7.86277e-07	5.51041e-05	0.84638	up
FAM46B	CL.11438	ENSSSCG00000036755	0.550535	0.000274656	0.00333903	-0.861095	down
FAM98A	CL.8636	ENSSSCG00000008508	4.27386	0.0010239	0.00878876	2.09554	up
FBRS	CL.7971	ENSSSCG00000025794	1.5011	0.00137564	0.0109263	0.586019	up
FDX1	CL.13681	ENSSSCG00000035945	0.505219	0.000689091	0.00640393	-0.985018	down
FGF1	CL.7673	ENSSSCG00000024954	2.11687	3.92219e-05	0.000816941	1.08193	up
FGF11	CL.2670	ENSSSCG00000034757	0.539714	0.00998663	0.0468797	-0.889732	down
FITM1	CL.12646	ENSSSCG00000002007	1.78527	1.87705e-05	0.000501864	0.836145	up
FJX1	CL.6764	ENSSSCG00000025588	1.53366	0.000144336	0.00210642	0.616975	up
FLNC	CL.6199	ENSSSCG00000016578	0.5648	0.00130621	0.0105292	-0.824189	down
FMNL2	CL.4914	ENSSSCG00000015866	0.291266	0.00752538	0.0378941	-1.77959	down
FMNL3	CL.9826	ENSSSCG00000025114	1.62257	1.00708e-07	1.33315e-05	0.698284	up
FNDC3A	CL.1774	ENSSSCG00000022159	1.54625	5.78589e-05	0.00107372	0.628778	up
FOLR1	CL.13510	ENSSSCG00000022236	0.506803	0.00026118	0.00322791	-0.980503	down
FST	CL.5413	ENSSSCG00000016892	1.58518	0.00113653	0.00954909	0.664648	up
FUNDC1	CL.14583	ENSSSCG00000012258	1.54766	8.77745e-05	0.00145647	0.630086	up
FZD2	CL.2181	ENSSSCG00000029838	0.649255	0.000672809	0.00631169	-0.623143	down
FZD5	CL.5137	ENSSSCG00000016140	1.51631	0.000627672	0.00599205	0.600567	up
FZD7	CL.5100	ENSSSCG00000016111	0.69803	0.000126186	0.00190784	-0.518638	down
G0S2	CL.14168	ENSSSCG00000015617	2.09496	1.74104e-05	0.000482389	1.06692	up
GADD45A	CL.11793	ENSSSCG00000037066	0.345807	0.00775938	0.03868	-1.53196	down
GBA2	CL.996	ENSSSCG00000005319	0.617108	0.00119008	0.00986111	-0.696406	down
GFPT2	CL.7312	ENSSSCG00000014012	1.65877	2.9126e-06	0.000132606	0.730113	up
GINM1	CL.83	ENSSSCG00000030067	1.49383	1.04492e-05	0.000336465	0.579013	up
GLT8D2	CL.10288	ENSSSCG00000000848	0.674441	0.000401193	0.00436912	-0.568236	down
GNPNAT1	CL.812	ENSSSCG00000005040	1.54807	0.00458035	0.0264904	0.630472	up
GPAM	CL.4607	ENSSSCG00000010631	0.637118	5.20042e-05	0.000989741	-0.650368	down
GPAT3	CL.13421	ENSSSCG00000009233	0.643904	0.000533572	0.00529086	-0.635082	down
GPR157	CL.11279	ENSSSCG00000033456	0.603206	0.000165904	0.00234748	-0.729278	down
GPR18	CL.1880	ENSSSCG00000031999	2.91422	6.30276e-06	0.000228936	1.54311	up
GPR84	CL.9880	ENSSSCG00000000291	2.91953	6.20935e-07	4.51087e-05	1.54574	up
GRB14	CL.4952	ENSSSCG00000015901	0.667197	0.00581789	0.0315639	-0.583816	down
GREM1	CL.617	ENSSSCG00000033657	2.49115	0.0004596	0.00474763	1.31681	up
GRINA	CL.8833	ENSSSCG00000032796	1.57989	0.00021052	0.00274414	0.659827	up
GSAP	CL.13998	ENSSSCG00000036113	2.12083	3.51593e-06	0.000154003	1.08463	up
GSN	CL.1136	ENSSSCG00000037508	0.562454	4.62089e-05	0.000920623	-0.830192	down
HBB	CL.13490	ENSSSCG00000014725	0.485957	0.0030056	0.019419	-1.0411	down
HBEGF	CL.7624	ENSSSCG00000014362	1.50026	0.00325185	0.0204987	0.58521	up
HERC6	CL.13407	ENSSSCG00000021712	1.84477	0.000313528	0.00364076	0.883437	up
HIST1H1E	CL.12112	ENSSSCG00000033672	0.706918	0.00553613	0.0303837	-0.500385	down
HIST1H2BD	CL.12112	ENSSSCG00000021411	0.706918	0.00553613	0.0303837	-0.500385	down
HLA-DRA	CL.12240	ENSSSCG00000001453	0.41482	0.000395711	0.00433477	-1.26944	down
HPS5	CL.6833	ENSSSCG00000037358	7.59471	1.50042e-08	5.58624e-06	2.92499	up
HSD3B7	CL.7955	ENSSSCG00000032369	0.59901	0.00976491	0.0461297	-0.739348	down
HSPA2	CL.12729	ENSSSCG00000002274	0.57947	6.654e-05	0.00117272	-0.787194	down
HSPB1	CL.7874	ENSSSCG00000039962	0.683926	0.00496209	0.0281957	-0.548087	down
HTR2A	CL.1786	ENSSSCG00000037452	1.77937	0.000292203	0.00349262	0.831366	up
ICAM1	CL.7073	ENSSSCG00000013655	2.42741	4.64066e-07	3.73791e-05	1.27941	up
ID2	CL.8786	ENSSSCG00000008645	0.654066	0.000269572	0.00329065	-0.612492	down
IDO1	CL.5635	ENSSSCG00000007007	4.9676	1.00054e-07	1.33315e-05	2.31255	up
IER3	CL.12176	ENSSSCG00000027607	2.96631	2.69908e-08	7.86235e-06	1.56867	up
IFI35	CL.2203	ENSSSCG00000029763	1.75284	3.73317e-06	0.000159989	0.809691	up
IFI44L	CL.11754	ENSSSCG00000027660	1.88039	0.000244387	0.00306487	0.911029	up
IFIT1	CL.4452	ENSSSCG00000010452	2.37529	0.000293745	0.00349262	1.24811	up
IFNGR2	CL.3682	ENSSSCG00000034378	1.78416	7.01361e-06	0.000249541	0.835247	up
IL10	CL.13854	ENSSSCG00000015652	3.37746	1.78368e-06	9.57243e-05	1.75594	up
IL11	CL.11116	ENSSSCG00000040725	5.0011	0.00170871	0.0127394	2.32224	up
IL18	CL.13690	ENSSSCG00000015037	2.05744	3.8858e-06	0.000163696	1.04085	up
IL18R1	CL.8335	ENSSSCG00000032795	1.52555	0.00204074	0.0146114	0.609333	up
IL1A	CL.8281	ENSSSCG00000008090	8.07207	3.26562e-08	8.10554e-06	3.01294	up
IL1B	CL.8280	ENSSSCG00000039214	43.6141	5.4583e-12	3.25151e-08	5.44672	up
IL1RAP	CL.3439	ENSSSCG00000021206	1.97035	4.86948e-07	3.86766e-05	0.978454	up
IL1RL1	CL.8335	ENSSSCG00000008159	1.52555	0.00204074	0.0146114	0.609333	up
IL23A	CL.9925	ENSSSCG00000033520	9.31058	6.93603e-10	8.26358e-07	3.21887	up
IL27	CL.8001	ENSSSCG00000039300	2.97573	2.34216e-07	2.53677e-05	1.57324	up
IL27RA	CL.7005	ENSSSCG00000013766	1.98536	1.47857e-06	8.65225e-05	0.989397	up
IL6	CL.13947	ENSSSCG00000020970	4.75058	0.000170779	0.00239371	2.2481	up
INHBB	CL.4776	ENSSSCG00000038610	0.631287	0.00349119	0.0215513	-0.663631	down
IP6K3	CL.12288	ENSSSCG00000039272	1.72089	0.0097293	0.0460345	0.783159	up
IPMK	CL.4427	ENSSSCG00000040863	1.73542	0.000256201	0.00317956	0.795283	up
IPO5	CL.1874	ENSSSCG00000009509	1.4202	2.6267e-05	0.000620923	0.506094	up
IQGAP2	CL.7386	ENSSSCG00000014088	0.542449	7.79135e-05	0.00132231	-0.882441	down
IRAK2	CL.3135	ENSSSCG00000011570	1.72063	4.28885e-05	0.000869004	0.782936	up
IRF1	CL.7550	ENSSSCG00000014277	4.74111	1.33449e-06	8.17621e-05	2.24522	up
IRF9	CL.12642	ENSSSCG00000002002	1.52933	0.00337456	0.0210716	0.612897	up
ISG15	CL.11162	ENSSSCG00000040575	2.55211	8.44034e-06	0.000283268	1.35169	up
ISM1	CL.5692	ENSSSCG00000007073	0.616997	7.25822e-06	0.000255841	-0.696664	down
ITGA11	CL.736	ENSSSCG00000004961	0.543408	0.000152277	0.00220173	-0.879891	down
ITPR1	CL.3110	ENSSSCG00000023437	0.633138	6.00739e-05	0.00110111	-0.659409	down
JUP	CL.2246	ENSSSCG00000017428	0.669431	1.12324e-05	0.000354029	-0.578992	down
KANK2	CL.7102	ENSSSCG00000039194	0.695621	0.00265309	0.0176783	-0.523627	down
KCNK3	CL.8706	ENSSSCG00000008563	0.342725	1.45791e-05	0.000429941	-1.54488	down
LAMA1	CL.11638	ENSSSCG00000034767	0.65493	0.000221569	0.0028631	-0.610587	down
LAMA4	CL.313	ENSSSCG00000004425	1.49635	2.05663e-06	0.000105615	0.581447	up
LAMA5	CL.6024	ENSSSCG00000032761	0.685845	0.000431367	0.00457978	-0.544046	down
LAPTM5	CL.11480	ENSSSCG00000025034	0.56611	0.000887047	0.0078633	-0.820845	down
LGALS3	CL.824	ENSSSCG00000005055	0.674617	0.00749603	0.0378744	-0.567859	down
LGALS3BP	CL.2002	ENSSSCG00000036383	1.49512	1.51179e-05	0.000439305	0.580257	up
LGALS4	CL.10772	ENSSSCG00000022017	0.562679	0.00168456	0.0125909	-0.829617	down
LIF	CL.4104	ENSSSCG00000040961	4.15873	0.000207753	0.00272647	2.05614	up
LIMK2	CL.4127	ENSSSCG00000010025	1.56711	0.00113085	0.00951483	0.648103	up
LMNA	CL.9278	ENSSSCG00000006496	0.65154	0.000208779	0.00273339	-0.618075	down
LMOD1	CL.1425	ENSSSCG00000031201	0.421219	2.42749e-05	0.000587828	-1.24736	down
LYZ	CL.10005	ENSSSCG00000000492	0.338432	5.85153e-05	0.00108253	-1.56306	down
MAB21L2	CL.13248	ENSSSCG00000009022	2.77343	1.61314e-05	0.000461995	1.47167	up
MAFB	CL.5896	ENSSSCG00000032251	1.44472	0.00786556	0.0390785	0.530795	up
MAN1C1	CL.11416	ENSSSCG00000023235	0.69295	5.7704e-06	0.000218944	-0.529177	down
MAP1B	CL.5484	ENSSSCG00000016974	0.706677	0.00196726	0.0141876	-0.500878	down
MAPK13	CL.12313	ENSSSCG00000038774	0.683045	0.000241739	0.00304727	-0.549948	down
MARCH3	CL.7522	ENSSSCG00000014249	1.87931	1.92812e-05	0.000504943	0.910207	up
MARCKSL1	CL.11517	ENSSSCG00000031380	1.67128	5.22521e-05	0.000991293	0.740952	up
MARCO	CL.4761	ENSSSCG00000015716	0.608837	0.00262096	0.0175427	-0.715872	down
MCL1	CL.9384	ENSSSCG00000039314	1.80078	0.00921523	0.0441634	0.848622	up
MED12L	CL.3288	ENSSSCG00000011714	2.36083	0.00975483	0.0461187	1.23929	up
MEGF6	CL.11242	ENSSSCG00000024678	0.687505	0.000106391	0.00167222	-0.540558	down
METRNL	CL.1932	ENSSSCG00000017137	0.644636	0.00118079	0.00982396	-0.633444	down
MFAP4	CL.2736	ENSSSCG00000036007	0.568474	0.00820296	0.0404847	-0.814833	down
MFSD2A	CL.11597	ENSSSCG00000003669	1.48055	9.96312e-05	0.00159544	0.566135	up
MMD	CL.2364	ENSSSCG00000017605	0.625585	7.73062e-05	0.00131575	-0.676723	down
MMP9	CL.5936	ENSSSCG00000007436	1.79313	0.00880279	0.0425981	0.842478	up
MOCOS	CL.11727	ENSSSCG00000003744	2.26944	2.91612e-06	0.000132606	1.18234	up
MORC3	CL.3703	ENSSSCG00000012055	1.64814	0.00243462	0.016651	0.720843	up
MOV10	CL.9482	ENSSSCG00000006776	1.96806	2.82087e-08	7.86235e-06	0.976775	up
MPP1	CL.14981	ENSSSCG00000012822	0.667908	0.00156547	0.012002	-0.582278	down
MRAS	CL.3233	ENSSSCG00000027443	0.62267	0.000366454	0.0041266	-0.683461	down
MRVI1	CL.6864	ENSSSCG00000020720	0.636392	0.00997151	0.0468456	-0.652013	down
MS4A7	CL.6673	ENSSSCG00000013102	1.93321	0.00193079	0.014051	0.951001	up
MSC	CL.9079	ENSSSCG00000006187	2.70668	1.12819e-07	1.40013e-05	1.43652	up
MSR1	CL.5614	ENSSSCG00000006979	0.468906	0.00277803	0.0182924	-1.09263	down
MT2A	CL.10544	ENSSSCG00000030300	4.36631	3.81608e-07	3.41222e-05	2.12642	up
MX1	CL.3723	ENSSSCG00000012077	1.69797	0.000224747	0.00289787	0.763807	up
MX2	CL.3722	ENSSSCG00000012076	1.50155	0.00549693	0.0302357	0.586455	up
MXRA7	CL.2022	ENSSSCG00000037376	0.667745	0.000416448	0.00446988	-0.582632	down
MYADM	CL.11060	ENSSSCG00000003253	0.6479	1.56686e-05	0.000450907	-0.626157	down
MYBPH	CL.14046	ENSSSCG00000030681	1.6579	0.0069808	0.0359729	0.729359	up
MYO1D	CL.2458	ENSSSCG00000017728	0.658955	3.01977e-07	3.04895e-05	-0.601749	down
NAAA	CL.13195	ENSSSCG00000008973	0.384051	0.000114041	0.00176912	-1.38063	down
NADK2	CL.5363	ENSSSCG00000016836	1.53703	5.95022e-06	0.000222927	0.620143	up
NBEAL2	CL.2911	ENSSSCG00000011330	0.661376	0.00475755	0.0272685	-0.596457	down
NEDD9	CL.12043	ENSSSCG00000023956	0.641923	0.00182265	0.0134542	-0.639528	down
NEURL1	CL.4586	ENSSSCG00000010603	2.75524	0.00746099	0.0377935	1.46218	up
NEURL3	CL.8314	ENSSSCG00000008124	1.89828	0.000469985	0.00480098	0.924695	up
NFATC2IP	CL.8010	ENSSSCG00000007808	1.57884	2.49511e-05	0.000594536	0.658862	up
NFKB1	CL.13373	ENSSSCG00000030957	1.83718	3.29758e-09	2.45546e-06	0.877495	up
NFKB2	CL.4562	ENSSSCG00000010580	2.3013	1.97443e-09	1.68024e-06	1.20245	up
NFKBIA	CL.12590	ENSSSCG00000001952	4.22673	9.22331e-08	1.31797e-05	2.07954	up
NFKBIB	CL.10779	ENSSSCG00000026904	1.57685	8.75784e-06	0.000291455	0.657043	up
NFKBIE	CL.12392	ENSSSCG00000001703	1.96019	4.18994e-08	9.49017e-06	0.970996	up
NFKBIZ	CL.3590	ENSSSCG00000011951	2.76732	8.13067e-08	1.31797e-05	1.46849	up
NGF	CL.9460	ENSSSCG00000032417	1.72249	1.26406e-05	0.000382234	0.784496	up
NINJ1	CL.8265	ENSSSCG00000040061	2.15906	9.12156e-08	1.31797e-05	1.1104	up
NIPAL4	CL.5544	ENSSSCG00000017053	0.473656	4.65738e-06	0.000186201	-1.07809	down
NKD2	CL.5595	ENSSSCG00000037791	0.630148	0.00022063	0.00285715	-0.666237	down
NLRP3	CL.6889	ENSSSCG00000013940	2.44443	0.000443976	0.00465628	1.2895	up
NMI	CL.4717	ENSSSCG00000022011	2.72528	1.29685e-06	8.0472e-05	1.4464	up
NPTX2	CL.7782	ENSSSCG00000007603	0.570347	0.00694333	0.0358107	-0.810088	down
NTN1	CL.2665	ENSSSCG00000017993	1.65037	0.0106448	0.0491942	0.722792	up
NUB1	CL.6072	ENSSSCG00000016438	2.0466	1.22063e-07	1.45426e-05	1.03323	up
NUPR1	CL.8000	ENSSSCG00000040162	2.40659	0.000213463	0.00277641	1.26699	up
OGFR	CL.6027	ENSSSCG00000034216	1.58278	0.00580809	0.0315394	0.662458	up
OPTN	CL.1566	ENSSSCG00000023247	1.4983	7.90112e-05	0.00133713	0.583331	up
OSR1	CL.8744	ENSSSCG00000008606	0.567466	0.00587346	0.0317497	-0.817395	down
OXTR	CL.3114	ENSSSCG00000021585	0.492443	0.000294221	0.00349262	-1.02197	down
PAAF1	CL.13531	ENSSSCG00000014831	0.594701	0.00197988	0.0142442	-0.749764	down
PANK1	CL.4454	ENSSSCG00000010456	0.222167	0.00241382	0.0166233	-2.17028	down
PARP12	CL.6123	ENSSSCG00000016502	2.13662	1.39616e-06	8.31694e-05	1.09533	up
PARP14	CL.3503	ENSSSCG00000011874	3.29673	0.000932374	0.00816787	1.72104	up
PARPBP	CL.10295	ENSSSCG00000000859	1.64446	0.00650674	0.0342106	0.717611	up
PCP4L1	CL.9207	ENSSSCG00000031579	2.7818	1.62555e-05	0.00046332	1.47602	up
PDLIM4	CL.7541	ENSSSCG00000014274	1.60612	1.74863e-06	9.50723e-05	0.683583	up
PDLIM5	CL.13392	ENSSSCG00000009192	1.62501	5.49283e-05	0.00103756	0.70045	up
PDXK	CL.3738	ENSSSCG00000034758	1.85606	1.1738e-07	1.42701e-05	0.892247	up
PFKFB3	CL.1625	ENSSSCG00000011133	2.45869	2.28966e-05	0.000565955	1.29789	up
PHF11	CL.1771	ENSSSCG00000009396	1.65812	2.29364e-07	2.53022e-05	0.729552	up
PIK3R5	CL.2664	ENSSSCG00000017991	2.42118	0.00970804	0.0459704	1.27571	up
PKDCC	CL.8604	ENSSSCG00000008468	0.485804	0.000603165	0.00579525	-1.04155	down
PKIB	CL.179	ENSSSCG00000004236	7.30369	1.15541e-06	7.32212e-05	2.86863	up
PKP2	CL.10029	ENSSSCG00000000528	3.14776	2.61265e-06	0.000124508	1.65432	up
PLA2G4A	CL.14133	ENSSSCG00000023351	1.9191	1.91423e-05	0.000504943	0.940429	up
PLAUR	CL.10863	ENSSSCG00000032434	1.70921	4.28764e-05	0.000869004	0.77333	up
PLCXD3	CL.5388	ENSSSCG00000033993	0.540396	0.000653871	0.00618271	-0.88791	down
PLEC	CL.8846	ENSSSCG00000039094	0.70029	0.00940628	0.0449669	-0.513975	down
PLEK	CL.8498	ENSSSCG00000008348	2.514	1.19669e-05	0.000367459	1.32998	up
PLEKHB2	CL.4899	ENSSSCG00000028679	1.43218	4.48534e-07	3.73791e-05	0.518215	up
PLPP2	CL.7300	ENSSSCG00000014004	1.49352	0.000826746	0.00742824	0.578716	up
PLXNA4	CL.6170	ENSSSCG00000021562	0.439323	0.000269277	0.00329065	-1.18664	down
PLXND1	CL.3159	ENSSSCG00000011592	1.44136	2.86126e-06	0.000132128	0.527428	up
PMAIP1	CL.685	ENSSSCG00000026454	2.06636	0.000261115	0.00322791	1.04709	up
PNKD	CL.5169	ENSSSCG00000029002	3.45451	4.51858e-07	3.73791e-05	1.78848	up
PNP	CL.12694	ENSSSCG00000002135	2.22112	8.23206e-06	0.000280219	1.15129	up
POMGNT1	CL.11911	ENSSSCG00000029145	1.7813	0.00902288	0.0433738	0.832931	up
PORCN	CL.14616	ENSSSCG00000024793	1.60096	0.000162249	0.00231225	0.678935	up
PPA1	CL.4326	ENSSSCG00000010261	1.59038	7.67301e-07	5.44144e-05	0.669368	up
PPBP	CL.13181	ENSSSCG00000037579	1.82837	0.00136998	0.0108958	0.87056	up
PPIF	CL.4383	ENSSSCG00000010330	1.66878	0.000404489	0.00438099	0.738794	up
PPP1R14A	CL.10759	ENSSSCG00000038077	1.54713	0.000296329	0.00350538	0.629592	up
PPP1R15A	CL.10987	ENSSSCG00000003155	0.555908	0.0100587	0.0471807	-0.847081	down
PPP1R3C	CL.4462	ENSSSCG00000010464	0.557543	0.000134879	0.00200868	-0.842845	down
PPP3CC	CL.3800	ENSSSCG00000032622	1.7554	1.3415e-08	5.52023e-06	0.8118	up
PRKAG2	CL.6069	ENSSSCG00000016432	0.623453	0.000414305	0.0044549	-0.681647	down
PRR14	CL.7971	ENSSSCG00000007790	1.5011	0.00137564	0.0109263	0.586019	up
PRR15	CL.6296	ENSSSCG00000016686	0.466011	7.67234e-06	0.000265722	-1.10157	down
PSMA6	CL.12591	ENSSSCG00000001951	1.42236	5.116e-05	0.000989691	0.508288	up
PSMB10	CL.10631	ENSSSCG00000031781	3.24708	6.09547e-08	1.19088e-05	1.69914	up
PSMB8	CL.12249	ENSSSCG00000026951	2.39662	4.98994e-05	0.000981026	1.261	up
PSMB9	CL.12251	ENSSSCG00000001463	4.96152	6.16372e-08	1.19088e-05	2.31078	up
PSME1	CL.12646	ENSSSCG00000002006	1.78527	1.87705e-05	0.000501864	0.836145	up
PSME2	CL.12644	ENSSSCG00000002004	2.00737	6.0101e-06	0.000223763	1.00531	up
PTGES	CL.1252	ENSSSCG00000005688	2.31926	3.66979e-07	3.41222e-05	1.21366	up
PTGFR	CL.11753	ENSSSCG00000039548	0.281692	9.02509e-07	6.10937e-05	-1.82781	down
PTGFRN	CL.9451	ENSSSCG00000006735	0.697588	0.00196447	0.0141851	-0.519552	down
PTGS2	CL.14132	ENSSSCG00000015579	3.20865	5.11709e-05	0.000989691	1.68197	up
PTK2B	CL.3826	ENSSSCG00000009664	0.631935	0.00177445	0.0131309	-0.662151	down
PTPRU	CL.11481	ENSSSCG00000003590	1.78084	2.7177e-06	0.000127475	0.832555	up
RAB21	CL.10018	ENSSSCG00000032468	1.45828	2.88526e-05	0.000653516	0.544264	up
RALGDS	CL.1284	ENSSSCG00000005738	1.5433	0.00765628	0.0382942	0.626018	up
RAMP2	CL.2217	ENSSSCG00000017389	0.578456	5.99108e-05	0.00110111	-0.789721	down
RAP2B	CL.3294	ENSSSCG00000038366	1.44199	2.20317e-05	0.000551416	0.528061	up
RASL11B	CL.13078	ENSSSCG00000008835	0.539097	0.000241713	0.00304727	-0.891383	down
RBM22	CL.7710	ENSSSCG00000023231	1.53792	0.00958591	0.0456096	0.620977	up
RCAN2	CL.12405	ENSSSCG00000001716	0.706747	6.85994e-05	0.00120545	-0.500735	down
RDH10	CL.9074	ENSSSCG00000033669	2.07365	5.10455e-06	0.00019618	1.05217	up
REC8	CL.12642	ENSSSCG00000002001	1.52933	0.00337456	0.0210716	0.612897	up
RELB	CL.10893	ENSSSCG00000038879	2.46628	1.10231e-07	1.40013e-05	1.30233	up
RETREG1	CL.5337	ENSSSCG00000016792	0.61958	2.44997e-05	0.00059087	-0.690637	down
RFTN2	CL.5069	ENSSSCG00000037483	1.59299	0.000237252	0.00301783	0.671739	up
RGS17	CL.55	ENSSSCG00000004075	2.32445	0.00371677	0.0225885	1.21689	up
RNASEH2B	CL.1753	ENSSSCG00000024385	1.81375	0.00159096	0.0121504	0.858974	up
RND1	CL.9806	ENSSSCG00000038562	2.37982	0.00751832	0.0378906	1.25085	up
RNF185	CL.4127	ENSSSCG00000010024	1.56711	0.00113085	0.00951483	0.648103	up
RNF19B	CL.11531	ENSSSCG00000025206	2.02464	6.29444e-06	0.000228936	1.01767	up
RNF213	CL.1992	ENSSSCG00000017146	1.65905	0.000369328	0.0041511	0.730354	up
RPIA	CL.8379	ENSSSCG00000008207	1.48523	1.02473e-06	6.78259e-05	0.570683	up
RRAD	CL.10597	ENSSSCG00000036060	1.73631	0.00737973	0.0375415	0.796025	up
RRAGB	CL.14678	ENSSSCG00000037228	0.670112	1.77747e-05	0.000488476	-0.577526	down
RSPO2	CL.8950	ENSSSCG00000006034	2.08648	6.05831e-06	0.000224157	1.06107	up
S100A12	CL.9347	ENSSSCG00000032857	3.20613	2.45374e-07	2.56438e-05	1.68083	up
S100A14	CL.9337	ENSSSCG00000006582	0.630691	0.000200586	0.00266122	-0.664994	down
S100A8	CL.9346	ENSSSCG00000006590	4.49567	6.87546e-08	1.26103e-05	2.16854	up
S100A9	CL.9348	ENSSSCG00000006588	5.21817	2.90367e-08	7.86235e-06	2.38354	up
SAMHD1	CL.5871	ENSSSCG00000027806	1.61626	6.38076e-06	0.000230365	0.69266	up
SCARA5	CL.3835	ENSSSCG00000009672	0.576059	0.000117001	0.00180563	-0.795711	down
SCD	CL.4541	ENSSSCG00000010554	0.606629	0.000987963	0.00852942	-0.721114	down
SCRN1	CL.6294	ENSSSCG00000016684	0.506123	2.07604e-06	0.0001057	-0.98244	down
SDC3	CL.11482	ENSSSCG00000003592	0.642455	3.19908e-07	3.17616e-05	-0.638333	down
SDC4	CL.5917	ENSSSCG00000038594	1.67424	1.59161e-06	9.02225e-05	0.743508	up
SDS	CL.4007	ENSSSCG00000036865	1.53754	0.00504654	0.0285492	0.620624	up
SEMA4A	CL.9271	ENSSSCG00000006495	0.61404	0.00827153	0.0406847	-0.703597	down
SEMA5A	CL.5579	ENSSSCG00000017095	0.621142	2.93537e-05	0.000659849	-0.687006	down
SERPINB2	CL.676	ENSSSCG00000004890	3.75384	0.00312766	0.0199054	1.90837	up
SERPINB9	CL.12003	ENSSSCG00000031615	0.6349	1.77941e-05	0.000488476	-0.655398	down
SETDB2	CL.1771	ENSSSCG00000009395	1.65812	2.29364e-07	2.53022e-05	0.729552	up
SHAS2	CL.8918	ENSSSCG00000005992	1.93455	0.00161234	0.0122353	0.951999	up
SIPA1L3	CL.10762	ENSSSCG00000002950	0.696611	0.00707021	0.0363707	-0.521575	down
SLA-DMA	CL.12254	ENSSSCG00000001470	0.226048	2.46777e-05	0.000592763	-2.1453	down
SLA-DMB	CL.12253	ENSSSCG00000001469	0.256468	9.94136e-06	0.00032361	-1.96315	down
SLA-DQB1	CL.12243	ENSSSCG00000001457	0.406901	0.000570589	0.00558128	-1.29725	down
SLAMF7	CL.9228	ENSSSCG00000006378	3.15533	8.74987e-07	5.99115e-05	1.65779	up
SLC10A3	CL.14974	ENSSSCG00000025766	0.403357	0.00185463	0.013606	-1.30987	down
SLC11A1	CL.5176	ENSSSCG00000039798	1.43845	0.0105179	0.0487589	0.524512	up
SLC20A2	CL.5646	ENSSSCG00000007027	0.641163	0.00457287	0.0264904	-0.641237	down
SLC25A13	CL.13922	ENSSSCG00000015336	0.65019	0.000151699	0.00219872	-0.621067	down
SLC25A25	CL.1211	ENSSSCG00000005636	2.04918	0.00186723	0.0136815	1.03505	up
SLC26A2	CL.7703	ENSSSCG00000039045	0.670414	0.00077022	0.00702635	-0.576875	down
SLC2A5	CL.11277	ENSSSCG00000039651	0.541185	2.39944e-05	0.000583406	-0.885806	down
SLC40A1	CL.5039	ENSSSCG00000027157	0.384982	3.65603e-07	3.41222e-05	-1.37714	down
SLC48A1	CL.10266	ENSSSCG00000036775	0.682381	0.000133154	0.00199295	-0.551351	down
SLC9A3R1	CL.2090	ENSSSCG00000017232	0.633142	7.15637e-05	0.00123567	-0.659399	down
SLCO3A1	CL.12724	ENSSSCG00000002263	0.646296	6.98571e-08	1.26103e-05	-0.629733	down
SMAD6	CL.714	ENSSSCG00000004948	0.567822	0.000430517	0.00457963	-0.81649	down
SMAD9	CL.1725	ENSSSCG00000009357	0.698715	0.000478045	0.00485521	-0.517224	down
SMARCD3	CL.6074	ENSSSCG00000016435	0.585785	0.00196447	0.0141851	-0.771556	down
SMOX	CL.5739	ENSSSCG00000007140	1.70786	0.000381668	0.00424322	0.772186	up
SNCAIP	CL.7510	ENSSSCG00000014235	2.01301	0.000291181	0.00349007	1.00935	up
SOCS3	CL.2006	ENSSSCG00000036956	1.70104	6.60798e-06	0.000237131	0.766419	up
SOD2	CL.34	ENSSSCG00000040317	3.07433	1.25149e-06	7.8475e-05	1.62027	up
SORBS2	CL.4849	ENSSSCG00000036679	0.48688	0.00132515	0.0106101	-1.03836	down
SPIDR	CL.9149	ENSSSCG00000006277	1.59468	9.164e-05	0.00150386	0.673271	up
SPP1	CL.13409	ENSSSCG00000009216	4.24067	2.81895e-05	0.000645865	2.08429	up
SRGN	CL.4316	ENSSSCG00000023374	2.05476	0.000479733	0.00486015	1.03897	up
SRSF4	CL.11484	ENSSSCG00000003589	0.590694	0.00511133	0.0287518	-0.759517	down
SSBP3	CL.11845	ENSSSCG00000039594	0.659327	1.19037e-05	0.000367413	-0.600934	down
STAT1	CL.5054	ENSSSCG00000016057	2.33486	1.35881e-06	8.17621e-05	1.22334	up
STEAP1	CL.13868	ENSSSCG00000015301	1.63408	1.27916e-05	0.000384845	0.708479	up
STMN1	CL.11421	ENSSSCG00000026257	0.606366	0.00216166	0.0153298	-0.72174	down
STX11	CL.94	ENSSSCG00000004125	2.43643	2.1332e-06	0.000107678	1.28477	up
SUSD6	CL.12768	ENSSSCG00000002311	1.62354	9.72387e-07	6.50843e-05	0.69914	up
SYNC	CL.11525	ENSSSCG00000021232	0.514427	4.58801e-06	0.000184667	-0.958962	down
SYTL2	CL.13589	ENSSSCG00000014909	0.621836	0.00043269	0.00457978	-0.685394	down
TACC2	CL.4658	ENSSSCG00000028063	1.51706	2.71097e-05	0.000635798	0.601276	up
TAF4B	CL.11699	ENSSSCG00000003718	1.45816	8.46427e-06	0.000283268	0.544147	up
TAP1	CL.12250	ENSSSCG00000025618	3.53757	1.13464e-08	5.22938e-06	1.82276	up
TAPBPL	CL.10187	ENSSSCG00000000704	2.04815	2.55508e-06	0.000123745	1.03432	up
TBC1D2B	CL.12438	ENSSSCG00000027477	2.40965	5.04726e-07	3.90474e-05	1.26883	up
TBXA2R	CL.7212	ENSSSCG00000033759	0.687388	0.00348405	0.0215296	-0.540804	down
TCF7L1	CL.8410	ENSSSCG00000008241	0.647985	7.34795e-05	0.00126143	-0.625967	down
TCIM	CL.5631	ENSSSCG00000032320	1.55661	2.1531e-05	0.000543476	0.63841	up
TEP1	CL.12698	ENSSSCG00000002142	1.42389	0.000268183	0.00328718	0.509835	up
TFPI2	CL.13898	ENSSSCG00000015322	1.69827	4.74483e-08	1.00946e-05	0.764066	up
TGFB3	CL.12826	ENSSSCG00000002385	0.480684	2.15102e-06	0.000107678	-1.05684	down
TGFBI	CL.7584	ENSSSCG00000014316	0.568578	0.000944476	0.00824962	-0.814571	down
TGM3	CL.5776	ENSSSCG00000026043	8.19529	1.14121e-08	5.22938e-06	3.03479	up
THBD	CL.5721	ENSSSCG00000007115	0.596164	0.000649843	0.00616344	-0.74622	down
THBS2	CL.10	ENSSSCG00000004012	0.601905	0.000139695	0.00205981	-0.732392	down
TIFA	CL.13341	ENSSSCG00000009129	1.86737	0.000767024	0.00701868	0.901009	up
TIMP3	CL.9783	ENSSSCG00000031866	0.401405	0.00284354	0.0186553	-1.31687	down
TINAGL1	CL.11501	ENSSSCG00000003600	0.629096	5.1784e-05	0.000989741	-0.668647	down
TMEM132E	CL.2451	ENSSSCG00000022987	0.56692	0.00142418	0.0111924	-0.818782	down
TMEM229A	CL.6215	ENSSSCG00000016600	0.434298	0.000953663	0.00829339	-1.20324	down
TNFAIP3	CL.123	ENSSSCG00000004154	4.63036	0.000276897	0.00335942	2.21113	up
TNFAIP6	CL.4715	ENSSSCG00000023716	4.51039	7.69159e-08	1.31797e-05	2.17325	up
TNIP1	CL.5571	ENSSSCG00000017091	2.12761	0.00547179	0.0301531	1.08923	up
TNS1	CL.5166	ENSSSCG00000027669	0.41423	2.99338e-05	0.00066624	-1.27149	down
TNS3	CL.6329	ENSSSCG00000016725	0.269348	0.00457912	0.0264904	-1.89246	down
TPBG	CL.325	ENSSSCG00000004458	1.90902	0.00344229	0.0213824	0.932829	up
TPMT	CL.12071	ENSSSCG00000001073	1.74796	3.74841e-05	0.000791817	0.805674	up
TRAF2	CL.14395	ENSSSCG00000005838	2.60037	4.05722e-10	8.05628e-07	1.37872	up
TRAF3	CL.14261	ENSSSCG00000002525	1.54538	0.00389975	0.0234655	0.627958	up
TRAF3IP2	CL.309	ENSSSCG00000004420	1.43382	4.02886e-05	0.000833331	0.519864	up
TRAF5	CL.14160	ENSSSCG00000021068	0.555517	6.28943e-05	0.00114226	-0.848097	down
TRIM21	CL.13492	ENSSSCG00000014780	2.0293	2.35099e-06	0.000116707	1.02098	up
TWIST1	CL.13944	ENSSSCG00000015370	1.70541	1.34894e-06	8.17621e-05	0.770122	up
UAP1	CL.9199	ENSSSCG00000006340	1.62768	0.000182768	0.00250864	0.702817	up
UBE2D1	CL.4428	ENSSSCG00000033323	1.80573	8.46206e-05	0.00141597	0.852579	up
UBE2L6	CL.6694	ENSSSCG00000023379	2.4589	1.4931e-05	0.000438148	1.29801	up
UBL4A	CL.14974	ENSSSCG00000037387	0.403357	0.00185463	0.013606	-1.30987	down
UHRF2	CL.903	ENSSSCG00000005201	1.42286	0.00257673	0.0173051	0.508797	up
VASH2	CL.14141	ENSSSCG00000015589	1.41822	3.0766e-05	0.000671094	0.504077	up
VCAM1	CL.9538	ENSSSCG00000006862	9.08196	9.29241e-08	1.31797e-05	3.183	up
VCL	CL.4369	ENSSSCG00000010313	0.69412	4.40258e-07	3.73791e-05	-0.526743	down
VEGFA	CL.12380	ENSSSCG00000001695	1.82212	0.0107294	0.0494697	0.86562	up
WIPF3	CL.6295	ENSSSCG00000016685	0.669271	0.000475482	0.00484179	-0.579338	down
WNT5A	CL.3047	ENSSSCG00000035859	2.84639	0.00156014	0.011996	1.50913	up
ZC3H12A	CL.11565	ENSSSCG00000037815	2.9919	4.64337e-07	3.73791e-05	1.58106	up
ZEB2	CL.4726	ENSSSCG00000021343	1.44442	6.43445e-05	0.00115105	0.530488	up
ZFPM1	CL.10418	ENSSSCG00000040875	0.669571	0.000419156	0.00448279	-0.578692	down
ZNFX1	CL.5958	ENSSSCG00000030108	1.52371	2.32994e-08	7.7108e-06	0.607587	up
ZSWIM4	CL.7012	ENSSSCG00000013758	1.43803	0.000118539	0.00182465	0.52409	up
